# Supplementary material for: Photonic crystals with rainbow colors by centrifugation-assisted assembly of colloidal lignin nanoparticles
Source: Nat Commun. 2023 May 29;14:3099. doi: 10.1038/s41467-023-38819-5 (PMC10227086; doi:10.1038/s41467-023-38819-5)
Supplement: Supplementary file 5 — Source Data [file 41467_2023_38819_MOESM5_ESM.zip]

Archive with 9 entries (8 files):
- Source Data/
- Source Data/Source Data Fig.2.xlsx
- Source Data/Source Data Fig.3.xlsx
- Source Data/Source Data Fig.4.xlsx
- Source Data/Source Data Fig.5.xlsx
- Source Data/Source Data Fig.6.xlsx
- Source Data/Source Data SI Fig.1.xlsx
- Source Data/Source Data SI Fig.2.xlsx
- Source Data/Source Data SI Fig.6.xlsx
