# Supplementary material for: Photonic crystals with rainbow colors by centrifugation-assisted assembly of colloidal lignin nanoparticles
Source: Nat Commun. 2023 May 29;14:3099. doi: 10.1038/s41467-023-38819-5 (PMC10227086; doi:10.1038/s41467-023-38819-5)
Supplement: Supplementary file 5 — Source Data [file 41467_2023_38819_MOESM5_ESM.zip › Source Data/Source Data Fig.2.xlsx]

## Sheet: Sheet1
Description of data: Dynamic light scattering (DLS) intensity data for lignin nanoparticles (LNP)
Diameter (nm)	Intensity
0.4	0
0.46	0
0.54	0
0.62	0
0.72	0
0.83	0
0.96	0
1.12	0
1.29	0
1.5	0
1.74	0
2.01	0
2.33	0
2.7	0
3.12	0
3.62	0
4.19	0
4.85	0
5.62	0
6.5	0
7.53	0
8.72	0
10.1	0
11.7	0
13.54	0
15.69	0
18.17	0
21.04	0
24.36	0
28.21	0
32.67	0
37.84	0
43.82	0
50.75	0
58.77	0
68.06	0
78.82	0.8
91.28	2.7
105.7	5.2
122.4	7.9
141.8	10.1
164.2	11.6
190.1	12.1
220.2	11.7
255	10.5
295.3	8.7
342	6.6
396.1	4.5
458.7	2.7
531.2	1.3
615.1	0.4
712.4	0.1
825	0
955.4	0
1110	0
1280	0
1480	0
1720	0
1990	0
2310	0
2670	0
3090	0
3580	0
4150	0
4800	0
5560	0
6440	0
7460	0
8640	0
10000	0
