# Supplementary material for: Photonic crystals with rainbow colors by centrifugation-assisted assembly of colloidal lignin nanoparticles
Source: Nat Commun. 2023 May 29;14:3099. doi: 10.1038/s41467-023-38819-5 (PMC10227086; doi:10.1038/s41467-023-38819-5)
Supplement: Supplementary file 5 — Source Data [file 41467_2023_38819_MOESM5_ESM.zip › Source Data/Source Data Fig.3.xlsx]

## Sheet: Fig.3b
Description of data: Refractive index of lignin in acetone solution
Lignin content (wt%)	Experiment 1	Experiment 2	Experiment 3
0	1.3591	1.3589	1.3588
0.6	1.3611	1.3595	1.3601
0.75	1.3601	1.3602	1.3606
1.2	1.3603	1.3618	1.3621
1.5	1.3621	1.3615	1.3619
2.4	1.3635	1.3628	1.3627
3	1.3656	1.3637	1.3641

## Sheet: Fig.3c
Description of data: Reflectance spectra of lignin photonic crystals.
	Piece 1	Piece 2	Piece 3
Wavelength (nm)	Reflectance (%)	Reflectance (%)	Reflectance (%)
800	22.9	33.63	37.06
799	22.75	33.49	37.16
798	22.36	33.53	37.11
797	22.43	33.73	36.88
796	22.4	33.36	36.67
795	22.47	33.41	36.66
794	22.15	33.25	36.81
793	22.17	33.37	36.81
792	22.11	33.11	36.5
791	21.94	33.09	36.23
790	22.05	33.14	36.18
789	21.92	32.94	36.38
788	21.83	32.96	36.07
787	21.57	32.87	36.07
786	21.75	32.9	36.24
785	21.42	32.72	35.98
784	21.49	32.62	35.95
783	21.24	32.53	35.65
782	21.31	32.89	35.86
781	21.12	32.44	35.38
780	21.18	32.49	35.64
779	20.81	32.23	35.45
778	20.88	32.32	35.37
777	20.73	32.34	35.31
776	20.7	32.07	35.2
775	20.56	32.15	35.12
774	20.58	32.09	35.15
773	20.53	32.2	34.86
772	20.49	32.14	35.07
771	20.39	31.9	34.92
770	20.47	31.9	34.82
769	20.23	31.87	34.81
768	20.1	31.72	34.55
767	20.11	31.9	34.51
766	20.04	31.81	34.6
765	20.09	31.89	34.49
764	19.83	31.49	34.32
763	19.85	31.45	34.34
762	19.68	31.56	34.26
761	19.62	31.43	34.08
760	19.55	31.54	34.17
759	19.48	31.59	34.04
758	19.46	31.6	33.96
757	19.45	31.49	33.91
756	19.23	31.32	33.91
755	19.26	31.31	33.82
754	19.11	31.16	33.63
753	19.14	31.29	33.65
752	19.14	31.18	33.57
751	18.95	31.2	33.51
750	18.92	31.09	33.38
749	18.89	31.24	33.47
748	18.89	31.24	33.4
747	18.77	31.12	33.27
746	18.62	30.93	33.24
745	18.68	31.05	33.37
744	18.6	30.89	33.18
743	18.45	30.86	33.03
742	18.47	31	33.05
741	18.37	30.81	32.94
740	18.3	30.92	33.03
739	18.31	30.79	32.92
738	18.21	30.74	32.58
737	18.26	30.94	32.89
736	18.11	30.81	32.6
735	18.17	30.95	32.84
734	18.04	30.74	32.56
733	18.08	30.82	32.68
732	17.9	30.84	32.49
731	17.9	30.79	32.53
730	17.84	30.74	32.41
729	17.76	30.62	32.34
728	17.68	30.63	32.4
727	17.61	30.68	32.25
726	17.58	30.79	32.37
725	17.55	30.62	32.13
724	17.46	30.6	32.16
723	17.54	30.73	32.26
722	17.51	30.54	32.17
721	17.42	30.55	32.05
720	17.33	30.57	31.98
719	17.31	30.57	31.89
718	17.26	30.46	31.94
717	17.15	30.43	31.81
716	17.12	30.5	31.71
715	17.08	30.44	31.79
714	17.11	30.56	31.77
713	16.99	30.56	31.69
712	17.04	30.48	31.7
711	16.88	30.59	31.71
710	16.83	30.61	31.53
709	16.84	30.51	31.52
708	16.81	30.61	31.54
707	16.75	30.61	31.48
706	16.69	30.6	31.48
705	16.7	30.59	31.48
704	16.63	30.5	31.31
703	16.55	30.54	31.3
702	16.54	30.46	31.23
701	16.54	30.56	31.32
700	16.43	30.53	31.18
699	16.44	30.62	31.23
698	16.33	30.52	30.98
697	16.37	30.64	31.09
696	16.28	30.68	31.09
695	16.26	30.69	31.07
694	16.22	30.75	31.06
693	16.19	30.66	31.03
692	16.12	30.52	30.98
691	16.08	30.66	30.9
690	16.07	30.7	30.98
689	16.05	30.66	30.86
688	16.01	30.63	30.87
687	15.97	30.72	30.89
686	15.87	30.65	30.78
685	15.84	30.74	30.76
684	15.84	30.69	30.71
683	15.78	30.74	30.62
682	15.76	30.74	30.62
681	15.75	30.66	30.62
680	15.68	30.72	30.61
679	15.64	30.78	30.61
678	15.57	30.7	30.45
677	15.6	30.84	30.52
676	15.52	30.78	30.39
675	15.5	30.81	30.44
674	15.42	30.81	30.3
673	15.39	30.76	30.33
672	15.32	30.78	30.28
671	15.28	30.81	30.21
670	15.28	30.8	30.3
669	15.24	30.81	30.16
668	15.21	30.82	30.21
667	15.17	30.77	30.05
666	15.13	30.81	30.06
665	15.07	30.82	29.99
664	14.97	30.71	29.97
663	15.02	30.8	29.99
662	14.95	30.77	29.93
661	14.9	30.75	29.9
660	14.82	30.69	29.7
659	14.83	30.74	29.7
658	14.8	30.83	29.76
657	14.77	30.8	29.8
656	14.69	30.75	29.63
655	14.68	30.76	29.6
654	14.59	30.55	29.51
653	14.54	30.68	29.52
652	14.53	30.77	29.58
651	14.49	30.73	29.5
650	14.42	30.69	29.38
649	14.37	30.57	29.33
648	14.32	30.65	29.29
647	14.29	30.59	29.19
646	14.21	30.52	29.16
645	14.2	30.53	29.11
644	14.16	30.6	29.12
643	14.12	30.52	29.02
642	14.07	30.54	29
641	14.02	30.51	29.02
640	13.98	30.44	28.9
639	13.94	30.42	28.94
638	13.85	30.39	28.82
637	13.84	30.33	28.75
636	13.82	30.32	28.74
635	13.7	30.28	28.7
634	13.74	30.44	28.79
633	13.64	30.35	28.65
632	13.64	30.26	28.66
631	13.61	30.24	28.6
630	13.58	30.19	28.52
629	13.49	30.19	28.58
628	13.47	30.19	28.53
627	13.4	30.12	28.37
626	13.43	30.18	28.43
625	13.34	30.24	28.5
624	13.3	30.19	28.45
623	13.24	30.18	28.45
622	13.24	30.11	28.34
621	13.21	30.09	28.37
620	13.12	30.11	28.31
619	13.1	30.09	28.34
618	13.08	30.11	28.28
617	13.13	30.14	28.42
616	13.09	30.19	28.41
615	13.01	30.14	28.35
614	12.99	30.12	28.34
613	12.94	30.13	28.23
612	12.95	30.18	28.36
611	12.92	30.2	28.28
610	12.93	30.25	28.3
609	12.9	30.35	28.41
608	12.91	30.28	28.42
607	12.87	30.45	28.44
606	12.88	30.49	28.41
605	12.86	30.53	28.41
604	12.83	30.51	28.37
603	12.87	30.52	28.47
602	12.88	30.69	28.54
601	12.82	30.71	28.55
600	12.84	30.79	28.61
599	12.82	30.82	28.64
598	12.82	30.91	28.69
597	12.8	31.09	28.66
596	12.78	30.99	28.66
595	12.8	31.1	28.75
594	12.75	31.03	28.61
593	12.71	31.02	28.64
592	12.65	30.95	28.49
591	12.62	30.91	28.53
590	12.63	30.9	28.55
589	12.55	30.86	28.52
588	12.51	30.81	28.43
587	12.44	30.64	28.33
586	12.36	30.62	28.33
585	12.32	30.55	28.24
584	12.29	30.43	28.1
583	12.25	30.35	28.07
582	12.18	30.18	28
581	12.12	30.03	27.85
580	12.02	29.99	27.75
579	11.95	29.82	27.67
578	11.94	29.71	27.6
577	11.82	29.68	27.5
576	11.79	29.57	27.39
575	11.68	29.38	27.32
574	11.65	29.19	27.31
573	11.59	29.2	27.23
572	11.57	29.08	27.17
571	11.48	28.98	27.01
570	11.42	28.8	26.94
569	11.37	28.8	26.83
568	11.31	28.74	26.81
567	11.28	28.57	26.83
566	11.26	28.57	26.69
565	11.19	28.54	26.71
564	11.19	28.57	26.72
563	11.2	28.58	26.73
562	11.15	28.54	26.73
561	11.09	28.45	26.74
560	11.12	28.49	26.81
559	11.14	28.56	26.77
558	11.12	28.56	26.7
557	11.08	28.52	26.64
556	11.06	28.5	26.68
555	11.04	28.52	26.77
554	11.06	28.54	26.8
553	11.03	28.59	26.78
552	11.07	28.54	26.79
551	11.04	28.53	26.66
550	10.98	28.64	26.71
549	10.96	28.53	26.7
548	10.93	28.49	26.73
547	10.93	28.54	26.76
546	10.98	28.59	26.87
545	10.97	28.64	26.87
544	10.98	28.72	26.88
543	11.01	28.86	27
542	11.03	28.88	27.07
541	11.03	28.88	27.09
540	11	28.85	27.04
539	11.02	28.94	27.12
538	11.02	28.88	27.18
537	11.07	29.07	27.24
536	11.03	29.09	27.25
535	11.05	29.07	27.17
534	11.06	29.05	27.22
533	11.05	29.13	27.38
532	11.03	29.07	27.22
531	11.09	29.08	27.3
530	11.12	29.18	27.33
529	11.12	29.2	27.33
528	11.05	29.2	27.32
527	11.11	29.24	27.46
526	11.13	29.35	27.42
525	11.12	29.31	27.47
524	11.15	29.4	27.46
523	11.15	29.32	27.51
522	11.18	29.25	27.49
521	11.13	29.37	27.6
520	11.14	29.36	27.53
519	11.2	29.52	27.6
518	11.16	29.44	27.65
517	11.19	29.57	27.73
516	11.24	29.58	27.76
515	11.26	29.6	27.74
514	11.29	29.6	27.68
513	11.27	29.61	27.69
512	11.33	29.69	27.83
511	11.29	29.63	27.73
510	11.31	29.72	27.77
509	11.35	29.73	27.78
508	11.37	29.86	27.83
507	11.42	29.96	27.89
506	11.44	29.97	27.93
505	11.49	29.95	27.9
504	11.45	29.87	27.91
503	11.54	29.94	27.91
502	11.51	30.01	27.95
501	11.54	29.99	27.91
500	11.56	30.04	27.85
499	11.61	30.14	28.03
498	11.62	30.12	27.98
497	11.66	30.14	27.97
496	11.74	30.23	27.97
495	11.74	30.24	27.93
494	11.77	30.29	27.94
493	11.8	30.35	28
492	11.8	30.39	27.88
491	11.84	30.41	27.82
490	11.88	30.44	27.9
489	11.88	30.44	27.87
488	11.92	30.5	27.86
487	11.92	30.5	27.76
486	12.01	30.57	27.8
485	12.05	30.57	27.77
484	12.09	30.67	27.65
483	12.13	30.69	27.59
482	12.14	30.58	27.69
481	12.18	30.77	27.73
480	12.25	30.79	27.6
479	12.22	30.73	27.49
478	12.33	30.71	27.53
477	12.35	30.77	27.47
476	12.38	30.74	27.3
475	12.4	30.78	27.31
474	12.47	30.91	27.24
473	12.52	30.97	27.19
472	12.56	30.97	27.19
471	12.56	30.94	26.98
470	12.6	31	27.01
469	12.64	31.01	26.87
468	12.7	30.97	26.82
467	12.78	31.11	26.74
466	12.8	31.15	26.67
465	12.82	31.14	26.62
464	12.89	31.23	26.47
463	12.95	31.23	26.46
462	13.03	31.37	26.32
461	13.01	31.28	26.17
460	13.09	31.38	26.07
459	13.16	31.39	26.03
458	13.23	31.39	25.85
457	13.22	31.36	25.66
456	13.32	31.35	25.66
455	13.36	31.41	25.55
454	13.4	31.49	25.46
453	13.47	31.42	25.35
452	13.51	31.54	25.19
451	13.52	31.5	25.07
450	13.69	31.62	25.03
449	13.61	31.62	24.83
448	13.81	31.76	24.71
447	13.82	31.65	24.52
446	13.89	31.68	24.43
445	13.97	31.8	24.24
444	14.02	31.76	24.13
443	14.05	31.82	23.95
442	14.13	31.8	23.96
441	14.22	31.76	23.69
440	14.22	31.89	23.6
439	14.36	31.98	23.46
438	14.36	31.87	23.22
437	14.42	31.8	23.07
436	14.51	31.92	22.99
435	14.56	31.95	22.79
434	14.65	31.84	22.67
433	14.67	31.8	22.46
432	14.71	31.8	22.37
431	14.8	31.85	22.2
430	14.94	31.83	22
429	15.04	31.89	21.83
428	14.98	31.93	21.63
427	15.08	31.84	21.54
426	15.13	31.8	21.39
425	15.21	31.91	21.22
424	15.38	32.02	21.11
423	15.41	31.92	20.96
422	15.48	31.9	20.73
421	15.51	31.84	20.61
420	15.61	31.84	20.42
419	15.63	31.91	20.31
418	15.74	31.81	20.12
417	15.81	31.96	20.03
416	15.92	31.89	19.94
415	15.94	31.92	19.76
414	16.04	31.86	19.58
413	16.08	31.82	19.38
412	16.17	31.79	19.27
411	16.24	31.81	19.09
410	16.31	31.8	19.05
409	16.42	31.7	18.86
408	16.42	31.7	18.65
407	16.47	31.52	18.49
406	16.52	31.54	18.27
405	16.57	31.49	18.23
404	16.66	31.65	18.11
403	16.66	31.36	17.9
402	16.76	31.29	17.72
401	16.81	31.3	17.63
400	16.74	31.26	17.45
399	16.89	31.17	17.42
398	16.88	31.11	17.24
397	16.89	30.97	17.06
396	16.95	30.95	17.01
395	17.05	30.97	16.87
394	17.01	30.72	16.66
393	17.07	30.65	16.59
392	17.19	30.69	16.5
391	17.12	30.49	16.43
390	17.13	30.52	16.25
389	17.24	30.48	16.14
388	17.25	30.42	16.11
387	17.28	30.33	16
386	17.27	30.33	15.87
385	17.34	30.25	15.75
384	17.28	30.09	15.72
383	17.4	30.2	15.56
382	17.37	30.03	15.6
381	17.38	29.96	15.5
380	17.41	29.95	15.28
379	17.34	29.93	15.28
378	17.37	29.78	15.14
377	17.36	29.81	15.15
376	17.3	29.7	15.03
375	17.32	29.65	14.96
374	17.32	29.55	14.91
373	17.3	29.61	14.77
372	17.19	29.46	14.71
371	17.28	29.6	14.67
370	17.08	29.39	14.51
369	17.15	29.42	14.45
368	17.08	29.29	14.37
367	16.98	28.98	14.26
366	16.84	29.1	14.23
365	16.74	28.95	14.15
364	16.68	28.67	13.98
363	16.51	28.52	14.01
362	16.53	28.6	13.97
361	16.42	28.43	13.74
360	16.29	28.39	13.71
359	16.35	28.45	13.71
358	16.18	28.13	13.64
357	16.06	28.1	13.61
356	15.88	27.86	13.45
355	15.86	27.93	13.35
354	15.79	28.04	13.46
353	15.65	27.72	13.32
352	15.52	27.58	13.2
351	15.45	27.43	13.13
350	15.28	27.37	13.16
red
red
Collection Time: 09/26/22 2:11:33 PM
Operator Name :
Scan Version 6.2.0.1588
Parameter List :
Instrument Cary 5000
Instrument Version 3.00
Method Log :
Method Name :
Date/Time stamp: 09/26/22 1:40:02 PM
Method Modifications:
ConcentrationReportSelected Changed: 09/26/22 1:40:02 PM	Old:Choice 0	Old:Choice 0	Old:Choice 0
ConcentrationReportSelected Changed: 09/26/22 1:40:02 PM	Old:ON	Old:ON	Old:ON
MCAReportSelected Changed: 09/26/22 1:40:02 PM	Old:Choice 0	Old:Choice 0	Old:Choice 0
MCAReportSelected Changed: 09/26/22 1:40:02 PM	Old:ON	Old:ON	Old:ON
X Stop nm Changed: 09/26/22 1:54:33 PM	Old:200.000	Old:200.000	Old:200.000
UVVIS Scan Rate nm Changed: 09/26/22 1:54:33 PM	Old: 602.007	Old: 602.007	Old: 602.007
NIR Scan Rate nm Changed: 09/26/22 1:54:33 PM	Old: 0.004	Old: 0.004	Old: 0.004
Y mode Changed: 09/26/22 1:54:33 PM	Old:Abs	Old:Abs	Old:Abs
Y min Changed: 09/26/22 1:54:33 PM	Old: 0.00	Old: 0.00	Old: 0.00
Y max Changed: 09/26/22 1:54:33 PM	Old: 1.00	Old: 1.00	Old: 1.00
Baseline Correction Changed: 09/26/22 1:54:33 PM	Old:0	Old:0	Old:0
Sipper Type Changed: 09/26/22 1:54:33 PM	Old:Internal RSA	Old:Internal RSA	Old:Internal RSA
End Method Modifications
<Current Wavelength>	350	349	350
<SBW (nm)>	2	2	2
<Energy>	691.83	691.83	691.83
<Slit Height>	Full	Full	Full
