# Supplementary material for: Photonic crystals with rainbow colors by centrifugation-assisted assembly of colloidal lignin nanoparticles
Source: Nat Commun. 2023 May 29;14:3099. doi: 10.1038/s41467-023-38819-5 (PMC10227086; doi:10.1038/s41467-023-38819-5)
Supplement: Supplementary file 5 — Source Data [file 41467_2023_38819_MOESM5_ESM.zip › Source Data/Source Data Fig.4.xlsx]

## Sheet: Fig.4b
Description of data: Particle diameters of lignin nanoparticles through image analysis of SEM images.
Count no:	Fig.4c (nm)	Fig. S8a (nm)	Fig. S8b (nm)	Fig. S8c (nm)	Fig. S8d (nm)	Fig.4d (nm)
1	159.08	171.968	163.981	244.982	192.567	265.68
2	154.615	164.258	158.404	226.55	215.991	259.953
3	143.434	157.296	170.263	183.366	239.24	300.56
4	144.113	168.857	202.991	167.127	220.352	278.794
5	159.219	161.43	130.048	177.559	208.503	298.845
6	120.24	171.875	212.755	194.378	211.052	247.365
7	119.471	192.42	228.623	173.304	192.433	239.072
8	151.386	169.364	177.789	182.811	189.463	285.007
9	137.396	161.064	200.517	168.662	175.334	260.009
10	153.562	172.694	213.38	134.228	197.163	258.094
11	150.813	168.561	230.695	237.544	156.046	229.192
12	146.146	167.668	155.096	198.72	187.515	199.849
13	163.367	153.806	174.054	127.355	196.53	240.977
14	165.653	142.578	190.741	185.57	191.089	219.418
15	163.728	158.955	224.698	178.563	168.59	248.674
16	164.357	147.695	223.692	196.557	131.094	232.039
17	155.932	148.238	145.417	182.58	165.919	171.93
18	181.425	159.918	203.41	241.756	176.603	243.126
19	171.255	163.801	150.033	205.218	148.587	289.77
20	146.335	142.239	213.38	221.101	159.947	283.778
21	152.659	168.55	183.268	184.224	204.855	241.574
22	139.42	133.418	192.225	210.504	197.424	277.029
23	154.006	174.933	170.571	181.599	208.616	293.455
24	117.182	147.368	184.658	228.743	193.235	221.385
25	139.776	115.036	156.86	183.9	235.138	319.804
26	140.172	137.413	92.651	182.983	217.842	244.183
27	157.625	130.536	165.466	199.995	169.187	250.271
28	171.567	128.51	208.719	190.555	192.031	221.093
29	170.921	125.928	187.748	204.594	189.463	194.957
30	141.428	132.72	190.797	183.9	183.626	250.256
31	146.85	157.25	170.592	164.144	207.253	197.985
32	143.28	161.142	140.447	194.153	228.777	182.242
33	165.842	153.667	166.908	262.755	169.136	237.539
34	160.189	162.257	150.222	180.282	205.442	168.855
35	155.091	160.565	201.604	208.413	252.423	229.449
36	164.043	161.584	217.248	125.93	205.138	195.712
37	166.718	147.586	147.767	141.647	263.407	280.638
38	127.27	155.641	221.898	222.774	194.531	155.769
39	133.297	169.015	174.238	111.65	160.551	243.638
40	176.732	199.212	174.614	211.873	145.977	274.833
41	146.649	172.414	167.259	183.967	223.449	309.748
42	148.634	185.195	202.991	208.539	187.446	225.128
43	145.577	159.684	179.667	212.888	174.696	184.755
44	158.663	173.704	167.768	203.228	267.42	219.119
45	168.576	156.567	126.939	221.694	214.674	241.146
46	141.663	152.172	117.222	200.389	243.793	292.179
47	168.893	137.944	189.696	188.335	204.099	251.671
48	161.609	175.575	174.543	190.334	176.165	250.175
49	174.665	148.935	155.964	181.705	172.518	229.305
50	147.088	128.788	167.81	172.483	220.78	237.228
51	178.393	141.862	175.911	176.103	204.625	215.298
52	163.514	155.331	175.699	217.352	206.858	234.55
53	153.706	184.722	150.021	215.246	204.635	303.649
54	146.95	164.399	170.081	170.398	246.317	260.403
55	181.13	147.271	167.376	175.544	250.373	202.293
56	151.24	159.728	196.076	173.011	195.445	227.852
57	159.543	159.146	233.723	166.181	194.531	182.707
58	136.197	131.382	148.402	178.2	213.802	214.938
59	140.053	140.242	170.415	207.131	236.758	288.212
60	136.643	140.407	205.65	239.403	181.177	260.275
61	140.474	185.34	163.512	200.45	144.096	348.792
62	159.115	191.825	184.696	185.116	163.887	241.375
63	159.127	178.999	186.533	165.642	238.566	202.179
64	166.729	125.074	226.931	207.427	212.057	271.011
65	169.154	131.055	167.906	165.505	225.296	149.552
66	168.827	160.364	179.904	131.857	162.267	218.997
67	160.775	150.426	166.376	192.029	216.03	163.663
68	138.505	144.06	221.129	159.4	191.313	136.905
69	171.943	155.48	187.644	220.91	145.874	117.354
70	154.758	160.164	159.019	178.091	186.815	212.152
71	149.413	180.973	229.266	162.826	206.516	150.854
72	149.758	131.626	151.188	185.409	192.867	161.673
73	167.655	163.561	162.247	182.052	208.997	212.729
74	126.267	132.707	143.152	200.659	197.772	204.56
75	147.689	168.857	149.642	165.864	150.711	291.348
76	180.366	174.749	172.032	197.845	177.996	191.366
77	169.067	174.964	215.286	199.574	203.783	203.856
78	176.648	140.306	243.575	188.269	120.367	218.196
79	180.048	153.155	189.593	171.014	147.281	183.553
80	164.939	135.476	155.872	195.341	165.413	144.961
81	166.95	128.552	179.102	184.414	159.261	221.56
82	151.191	140.864	203.41	154.067	160.457	183.689
83	162.519	148.851	182.218	192.967	210.471	240.575
84	158.069	198.773	158.179	173.456	184.781	197.905
85	140.984	164.649	175.264	184.005	196.726	257.654
86	149.364	142.828	111.444	223.842	175.664	214.745
87	129.324	145.797	212.563	224.779	142.176	190.937
88	172.114	152.512	181.408	185.636	146.813	210.498
89	153.274	128.009	151.704	221.544	159.517	191.135
90	140.316	166.772	149.463	132.797	202.387	135.306
91	148.746	173.899	156.464	190.913	159.638	174.406
92	157.871	171.24	117.388	226.526	150.383	142.193
93	167.215	156.567	165.197	226.395	180.738	255.566
94	139.261	168.529	114.633	211.41	216.12	271.85
95	167.655	160.787	164.745	220.243	201.302	289.725
96	159.115	150.438	138.037	176.063	238.997	175.335
97	129.552	133.431	133.857	213.947	157.635	168.609
98	152.454	128.954	116.416	202.641	198.379	219.502
99	146.976	171.573	165.713	197.055	200.082	211.739
100	137.288	148.238	200.384	189.522	228.439	142.134
