# Supplementary material for: Photonic crystals with rainbow colors by centrifugation-assisted assembly of colloidal lignin nanoparticles
Source: Nat Commun. 2023 May 29;14:3099. doi: 10.1038/s41467-023-38819-5 (PMC10227086; doi:10.1038/s41467-023-38819-5)
Supplement: Supplementary file 5 — Source Data [file 41467_2023_38819_MOESM5_ESM.zip › Source Data/Source Data Fig.5.xlsx]

## Sheet: Fig.5a
Description of data: Particle diameter distribution of lignin nanoparticles based on image analysis of SEM images.
Count	Fig.2e	Fig.4c	Fig. S8a	Fig. S8b	Fig. S8c	Fig. S8d	Fig.4d
no:	Size (nm)	Size (nm)	Size (nm)	Size (nm)	Size (nm)	Size (nm)	Size (nm)
1	131.541	265.68	192.567	244.982	163.981	171.968	159.08
2	84.44	259.953	215.991	226.55	158.404	164.258	154.615
3	62.755	300.56	239.24	183.366	170.263	157.296	143.434
4	77.843	278.794	220.352	167.127	202.991	168.857	144.113
5	84.53	298.845	208.503	177.559	130.048	161.43	159.219
6	61.219	247.365	211.052	194.378	212.755	171.875	120.24
7	95.708	239.072	192.433	173.304	228.623	192.42	119.471
8	60.477	285.007	189.463	182.811	177.789	169.364	151.386
9	74.238	260.009	175.334	168.662	200.517	161.064	137.396
10	60.684	258.094	197.163	134.228	213.38	172.694	153.562
11	73.368	229.192	156.046	237.544	230.695	168.561	150.813
12	64.042	199.849	187.515	198.72	155.096	167.668	146.146
13	67.289	240.977	196.53	127.355	174.054	153.806	163.367
14	109.259	219.418	191.089	185.57	190.741	142.578	165.653
15	106.368	248.674	168.59	178.563	224.698	158.955	163.728
16	87.676	232.039	131.094	196.557	223.692	147.695	164.357
17	83.05	171.93	165.919	182.58	145.417	148.238	155.932
18	58.11	243.126	176.603	241.756	203.41	159.918	181.425
19	55.838	289.77	148.587	205.218	150.033	163.801	171.255
20	52.876	283.778	159.947	221.101	213.38	142.239	146.335
21	70.533	241.574	204.855	184.224	183.268	168.55	152.659
22	106.577	277.029	197.424	210.504	192.225	133.418	139.42
23	113.536	293.455	208.616	181.599	170.571	174.933	154.006
24	83.135	221.385	193.235	228.743	184.658	147.368	117.182
25	53.194	319.804	235.138	183.9	156.86	115.036	139.776
26	59.744	244.183	217.842	182.983	92.651	137.413	140.172
27	95.212	250.271	169.187	199.995	165.466	130.536	157.625
28	97.309	221.093	192.031	190.555	208.719	128.51	171.567
29	52.494	194.957	189.463	204.594	187.748	125.928	170.921
30	83.578	250.256	183.626	183.9	190.797	132.72	141.428
31	51.521	197.985	207.253	164.144	170.592	157.25	146.85
32	87.078	182.242	228.777	194.153	140.447	161.142	143.28
33	59.306	237.539	169.136	262.755	166.908	153.667	165.842
34	50.152	168.855	205.442	180.282	150.222	162.257	160.189
35	81.822	229.449	252.423	208.413	201.604	160.565	155.091
36	70.941	195.712	205.138	125.93	217.248	161.584	164.043
37	88.877	280.638	263.407	141.647	147.767	147.586	166.718
38	86.294	155.769	194.531	222.774	221.898	155.641	127.27
39	76.738	243.638	160.551	111.65	174.238	169.015	133.297
40	81.929	274.833	145.977	211.873	174.614	199.212	176.732
41	51.711	309.748	223.449	183.967	167.259	172.414	146.649
42	62.902	225.128	187.446	208.539	202.991	185.195	148.634
43	87.67	184.755	174.696	212.888	179.667	159.684	145.577
44	71.293	219.119	267.42	203.228	167.768	173.704	158.663
45	76.511	241.146	214.674	221.694	126.939	156.567	168.576
46	80.698	292.179	243.793	200.389	117.222	152.172	141.663
47	78.414	251.671	204.099	188.335	189.696	137.944	168.893
48	83.559	250.175	176.165	190.334	174.543	175.575	161.609
49	99.891	229.305	172.518	181.705	155.964	148.935	174.665
50	71.931	237.228	220.78	172.483	167.81	128.788	147.088
51	63.066	215.298	204.625	176.103	175.911	141.862	178.393
52	62.755	234.55	206.858	217.352	175.699	155.331	163.514
53	53.429	303.649	204.635	215.246	150.021	184.722	153.706
54	58.743	260.403	246.317	170.398	170.081	164.399	146.95
55	74.077	202.293	250.373	175.544	167.376	147.271	181.13
56	87.116	227.852	195.445	173.011	196.076	159.728	151.24
57	95.321	182.707	194.531	166.181	233.723	159.146	159.543
58	90.569	214.938	213.802	178.2	148.402	131.382	136.197
59	91.596	288.212	236.758	207.131	170.415	140.242	140.053
60	116.707	260.275	181.177	239.403	205.65	140.407	136.643
61	69.343	348.792	144.096	200.45	163.512	185.34	140.474
62	124.08	241.375	163.887	185.116	184.696	191.825	159.115
63	96.32	202.179	238.566	165.642	186.533	178.999	159.127
64	115.394	271.011	212.057	207.427	226.931	125.074	166.729
65	120.937	149.552	225.296	165.505	167.906	131.055	169.154
66	56.746	218.997	162.267	131.857	179.904	160.364	168.827
67	56.13	163.663	216.03	192.029	166.376	150.426	160.775
68	60.818	136.905	191.313	159.4	221.129	144.06	138.505
69	53.184	117.354	145.874	220.91	187.644	155.48	171.943
70	60.171	212.152	186.815	178.091	159.019	160.164	154.758
71	79.297	150.854	206.516	162.826	229.266	180.973	149.413
72	113.128	161.673	192.867	185.409	151.188	131.626	149.758
73	125.596	212.729	208.997	182.052	162.247	163.561	167.655
74	75.847	204.56	197.772	200.659	143.152	132.707	126.267
75	55.974	291.348	150.711	165.864	149.642	168.857	147.689
76	78.967	191.366	177.996	197.845	172.032	174.749	180.366
77	73.011	203.856	203.783	199.574	215.286	174.964	169.067
78	98.066	218.196	120.367	188.269	243.575	140.306	176.648
79	81.168	183.553	147.281	171.014	189.593	153.155	180.048
80	96.162	144.961	165.413	195.341	155.872	135.476	164.939
81	76.958	221.56	159.261	184.414	179.102	128.552	166.95
82	78.636	183.689	160.457	154.067	203.41	140.864	151.191
83	89.578	240.575	210.471	192.967	182.218	148.851	162.519
84	86.815	197.905	184.781	173.456	158.179	198.773	158.069
85	57.697	257.654	196.726	184.005	175.264	164.649	140.984
86	47.294	214.745	175.664	223.842	111.444	142.828	149.364
87	58.891	190.937	142.176	224.779	212.563	145.797	129.324
88	52.318	210.498	146.813	185.636	181.408	152.512	172.114
89	74.282	191.135	159.517	221.544	151.704	128.009	153.274
90	49.76	135.306	202.387	132.797	149.463	166.772	140.316
91	62.023	174.406	159.638	190.913	156.464	173.899	148.746
92	50.152	142.193	150.383	226.526	117.388	171.24	157.871
93	84.091	255.566	180.738	226.395	165.197	156.567	167.215
94	90.665	271.85	216.12	211.41	114.633	168.529	139.261
95	93.151	289.725	201.302	220.243	164.745	160.787	167.655
96	50.152	175.335	238.997	176.063	138.037	150.438	159.115
97	54.237	168.609	157.635	213.947	133.857	133.431	129.552
98	66.786	219.502	198.379	202.641	116.416	128.954	152.454
99	117.58	211.739	200.082	197.055	165.713	171.573	146.976
100	50.927	142.134	228.439	189.522	200.384	148.238	137.288

## Sheet: Fig.5b
Description of data: Particle diameter distribution of lignin nanoparticles based on dynamic light scattering measurements.
Diameter (nm)	Supernatant	Pellet
0.4	0	0
0.46	0	0
0.54	0	0
0.62	0	0
0.72	0	0
0.83	0	0
0.97	0	0
1.12	0	0
1.29	0	0
1.5	0	0
1.74	0	0
2.01	0	0
2.33	0	0
2.7	0	0
3.12	0	0
3.62	0	0
4.19	0	0
4.85	0	0
5.61	0	0
6.5	0	0
7.53	0	0
8.72	0	0
10.1	0	0
11.7	0	0
13.5	0	0
15.7	0	0
18.2	0	0
21	0	0
24.4	0	0
28.2	0	0
32.7	0	0
37.8	0.48	0
43.8	3.53	0
50.7	8.51	0
58.8	13.6	0
68.1	17.2	0
78.8	18.1	0
91.3	16.1	1.39
106	12	4.79
122	7.1	9.37
142	2.88	13.7
164	0.47	16.5
190	0	17
220	0	15.1
255	0	11.4
295	0	6.96
342	0	3.1
396	0	0.71
459	0	0
531	0	0
615	0	0
712	0	0
825	0	0
955	0	0
1110	0	0
1280	0	0
1480	0	0
1720	0	0
1990	0	0
2300	0	0
2670	0	0
3090	0	0
3580	0	0
4150	0	0
4800	0	0
5560	0	0
6440	0	0
7460	0	0
8630	0	0

## Sheet: Fig.5d
Description of data: Intensity based harmonic mean particle diameters (Z-average) of lignin nanoparticles from dynamic light scattering (DLS) measurements.
RCF (g)	Measurement 1 (nm)	Measurement 2 (nm)	Measurement 3 (nm)
0	186.5	181.2	183.85
600	146.1	146	144.8
2000	128.4	129.1	129.3
3800	114.2	113.6	114.9

## Sheet: Fig.5f
Description of data: Intensity based harmonic mean particle diameters (Z-average) of lignin nanoparticles from dynamic light scattering (DLS) measurements.
Time (s)	Measurement 1 (nm)	Measurement 2 (nm)	Measurement 3 (nm)
0	293.7	291.3	306.1
15	289.8	306.9	302.6
180	288.6	284.4	283.2
300	268.1	259.7	261.8
360	245.8	242.1	243.1
