# Supplementary material for: Photonic crystals with rainbow colors by centrifugation-assisted assembly of colloidal lignin nanoparticles
Source: Nat Commun. 2023 May 29;14:3099. doi: 10.1038/s41467-023-38819-5 (PMC10227086; doi:10.1038/s41467-023-38819-5)
Supplement: Supplementary file 5 — Source Data [file 41467_2023_38819_MOESM5_ESM.zip › Source Data/Source Data Fig.6.xlsx]

## Sheet: Fig.6c
Description of data: Calculated interaction forces (repulsive double-layer interaction, attractive van der Waals interaction, and DLVO interaction) between lignin nanoparticles.
Distance (nm)	DLVO (water)	Double layer	van der Waals
0.1	-4.63e-18	2.46e-18	-7.08e-18
0.14	-2.6e-18	2.46e-18	-5.06e-18
0.2	-1.16e-18	2.46e-18	-3.61e-18
0.27	-1.24e-19	2.46e-18	-2.58e-18
0.38	6.13e-19	2.46e-18	-1.84e-18
0.54	1.14e-18	2.46e-18	-1.32e-18
0.75	1.52e-18	2.46e-18	-9.41e-19
1.05	1.78e-18	2.46e-18	-6.72e-19
1.48	1.97e-18	2.45e-18	-4.8e-19
2.07	2.11e-18	2.45e-18	-3.43e-19
2.89	2.21e-18	2.45e-18	-2.45e-19
4.05	2.27e-18	2.45e-18	-1.75e-19
5.67	2.32e-18	2.44e-18	-1.25e-19
7.94	2.35e-18	2.44e-18	-8.92e-20
11.11	2.37e-18	2.43e-18	-6.37e-20
15.56	2.37e-18	2.42e-18	-4.55e-20
21.78	2.37e-18	2.4e-18	-3.25e-20
30.49	2.36e-18	2.38e-18	-2.32e-20
42.69	2.33e-18	2.35e-18	-1.66e-20
59.76	2.3e-18	2.31e-18	-1.19e-20
83.67	2.24e-18	2.25e-18	-8.47e-21
117.14	2.17e-18	2.18e-18	-6.05e-21
163.99	2.07e-18	2.07e-18	-4.32e-21
229.59	1.93e-18	1.94e-18	-3.09e-21
321.42	1.76e-18	1.76e-18	-2.2e-21
449.99	1.54e-18	1.54e-18	-1.57e-21
629.98	1.28e-18	1.28e-18	-1.12e-21
881.98	9.81e-19	9.82e-19	-8.03e-22
1230	6.8e-19	6.8e-19	-5.74e-22
1730	4.07e-19	4.07e-19	-4.1e-22
2420	1.98e-19	1.98e-19	-2.93e-22
3390	7.22e-20	7.24e-20	-2.09e-22
4740	1.75e-20	1.77e-20	-1.49e-22
6640	2.35e-21	2.46e-21	-1.07e-22
9300	7.88e-23	1.55e-22	-7.62e-23
13000	-5.12e-23	3.24e-24	-5.44e-23

## Sheet: Fig.6d
Description of data: Calculated DLVO interactions of lignin nanoparticles in pure water and in aqueous 0.001 mM sodium chloride solution.
Distance (nm)	DLVO (water)	DLVO (salt)
0.1	-4.63e-18	-6.84e-18
0.14	-2.6e-18	-4.81e-18
0.2	-1.16e-18	-3.37e-18
0.27	-1.24e-19	-2.34e-18
0.38	6.13e-19	-1.6e-18
0.54	1.14e-18	-1.07e-18
0.75	1.52e-18	-6.96e-19
1.05	1.78e-18	-4.27e-19
1.48	1.97e-18	-2.35e-19
2.07	2.11e-18	-9.87e-20
2.89	2.21e-18	-1.42e-21
4.05	2.27e-18	6.76e-20
5.67	2.32e-18	1.16e-19
7.94	2.35e-18	1.5e-19
11.11	2.37e-18	1.73e-19
15.56	2.37e-18	1.88e-19
21.78	2.37e-18	1.96e-19
30.49	2.36e-18	1.99e-19
42.69	2.33e-18	1.97e-19
59.76	2.3e-18	1.9e-19
83.67	2.24e-18	1.78e-19
117.14	2.17e-18	1.61e-19
163.99	2.07e-18	1.39e-19
229.59	1.93e-18	1.12e-19
321.42	1.76e-18	8.32e-20
449.99	1.54e-18	5.44e-20
629.98	1.28e-18	2.98e-20
881.98	9.81e-19	1.27e-20
1230	6.8e-19	3.66e-21
1730	4.07e-19	4.24e-22
2420	1.98e-19	-2.07e-22
3390	7.22e-20	-2.06e-22
4740	1.75e-20	-1.49e-22
6640	2.35e-21	-1.07e-22
9300	7.88e-23	-7.62e-23
13000	-5.12e-23	-5.44e-23
