# Supplementary material for: Photonic crystals with rainbow colors by centrifugation-assisted assembly of colloidal lignin nanoparticles
Source: Nat Commun. 2023 May 29;14:3099. doi: 10.1038/s41467-023-38819-5 (PMC10227086; doi:10.1038/s41467-023-38819-5)
Supplement: Supplementary file 5 — Source Data [file 41467_2023_38819_MOESM5_ESM.zip › Source Data/Source Data SI Fig.1.xlsx]

## Sheet: Sheet1
Description of data: Dynamic light scattering (DLS) particle diameter data (Z-average) of lignin nanoparticles (LNP) prepared at different solvent dilution rates.
Diameter (nm)	Intensity_20v/v/min	Intensity_3 v/v/min	Intensity_0.25v/v/min
0.4	0	0	0
0.46	0	0	0
0.54	0	0	0
0.62	0	0	0
0.72	0	0	0
0.83	0	0	0
0.97	0	0	0
1.12	0	0	0
1.29	0	0	0
1.5	0	0	0
1.74	0	0	0
2.01	0	0	0
2.33	0	0	0
2.7	0	0	0
3.12	0	0	0
3.62	0	0	0
4.19	0	0	0
4.85	0	0	0
5.61	0	0	0
6.5	0	0	0
7.53	0	0	0
8.72	0	0	0
10.1	0	0	0
11.7	0	0	0
13.5	0	0	0
15.7	0	0	0
18.2	0	0	0
21	0	0	0
24.4	0	0	0
28.2	0	0	0
32.7	0	0	0
37.8	0	0	0
43.8	0	0	0
50.7	0	0	0
58.8	0	0	0
68.1	0	0	0
78.8	0	0	0
91.3	1.55	0	0
106	5.14	0	0
122	9.69	0	0
142	13.7	0.63	0
164	16.2	3.73	0
190	16.4	8.44	0
220	14.5	13.1	0
255	11.1	16.2	0
295	7.14	17	0.47
342	3.53	15.4	3.65
396	1.05	12.1	8.73
459	0	7.94	13.8
531	0	4.09	17.2
615	0	1.35	17.9
712	0	0.09	15.8
825	0	0	11.8
955	0	0	7.07
1110	0	0	3.02
1280	0	0	0.63
1480	0	0	0
1720	0	0	0
1990	0	0	0
2300	0	0	0
2670	0	0	0
3090	0	0	0
3580	0	0	0
4150	0	0	0
4800	0	0	0
5560	0	0	0
6440	0	0	0
7460	0	0	0
8630	0	0	0
