# Supplementary material for: Photonic crystals with rainbow colors by centrifugation-assisted assembly of colloidal lignin nanoparticles
Source: Nat Commun. 2023 May 29;14:3099. doi: 10.1038/s41467-023-38819-5 (PMC10227086; doi:10.1038/s41467-023-38819-5)
Supplement: Supplementary file 5 — Source Data [file 41467_2023_38819_MOESM5_ESM.zip › Source Data/Source Data SI Fig.2.xlsx]

## Sheet: Sheet1
Description of data: Size distribution of lignin nsnoparticles based on image analysis of a SEM image.
Count no:	Fig. 2e (nm)
1	67.219
2	102.931
3	114.524
4	106.804
5	138.279
6	59.012
7	59.361
8	42.723
9	112.286
10	60.766
11	82.91
12	64.668
13	82.2
14	82.986
15	78.589
16	53.192
17	59.163
18	82.671
19	92.11
20	54.025
21	60.262
22	70.103
23	64.004
24	43.337
25	70.063
26	68.934
27	61.72
28	61.504
29	75.749
30	76.329
31	52.553
32	52.991
33	40.254
34	67.787
35	67.133
36	98.289
37	108.179
38	89.972
39	85.018
40	89.01
41	86.269
42	91.859
43	111.883
44	106.535
45	120.513
46	127.047
47	53.83
48	63.598
49	71.644
50	56.372
51	74.519
52	48.289
53	41.403
54	47.706
55	72.306
56	122.627
57	46.29
58	66.114
59	89.707
60	67.828
61	65.896
62	73.983
63	91.295
64	82.521
65	71.294
66	85.742
67	88.295
68	60.251
69	71.932
70	83.148
71	89.262
72	93.267
73	91.781
74	64.065
75	54.643
76	69.46
77	78.473
78	107.484
79	72.605
80	58.036
81	66.746
82	88.757
83	73.411
84	102.533
85	50.716
86	42.935
87	40.187
88	59.009
89	48.06
90	50.662
91	61.474
92	69.231
93	72.434
94	49.234
95	50.162
96	94.087
97	86.982
98	74.736
99	83.734
100	89.961
101	87.528
102	87.029
103	71.995
104	92.315
105	62.9
106	47.47
107	72.913
108	87.055
109	72.829
110	85.248
111	57.005
112	61.188
113	91.55
114	63.603
115	75.659
116	77.298
117	77.659
118	59.924
119	66.969
120	75.15
121	64.562
122	64.521
123	110.37
124	91.64
125	77.503
126	38.242
127	56.421
128	82.325
129	113.763
130	53.284
131	102.41
132	79.299
133	64.992
134	74.116
135	63.787
136	35.305
137	48.108
138	41.974
