# Supplementary material for: Photonic crystals with rainbow colors by centrifugation-assisted assembly of colloidal lignin nanoparticles
Source: Nat Commun. 2023 May 29;14:3099. doi: 10.1038/s41467-023-38819-5 (PMC10227086; doi:10.1038/s41467-023-38819-5)
Supplement: Supplementary file 5 — Source Data [file 41467_2023_38819_MOESM5_ESM.zip › Source Data/Source Data SI Fig.6.xlsx]

## Sheet: Sheet1
Description of data: Absorption spectra of lignin and LNPs.
Wavelength (nm)	blank	Lignin	LNPs
1100	-0.16	-0.06	0.09
1100	-0.08	-0.05	0.09
1100	0	0.02	0.08
1090	0.07	0.03	0.13
1090	0.02	-0.03	0.14
1090	0	0.02	0.13
1090	-0.03	0	0.06
1090	0.1	0	0.12
1080	0.07	0.05	0.13
1080	0.01	0.02	0.11
1080	-0.06	0.03	0.11
1080	0.04	0.03	0.12
1080	0.01	-0.01	0.11
1070	0.05	0.08	0.11
1070	0.04	0.02	0.14
1070	0.03	0.02	0.08
1070	-0.02	0	0.1
1070	0	-0.02	0.13
1060	-0.04	-0.05	0.07
1060	-0.03	-0.01	0.08
1060	0.01	-0.03	0.11
1060	-0.03	-0.01	0.08
1060	0	0.01	0.12
1050	-0.02	-0.01	0.11
1050	0.01	0.01	0.09
1050	-0.01	0.01	0.1
1050	-0.01	0	0.1
1050	0.02	0.03	0.12
1040	-0.03	-0.01	0.09
1040	-0.04	-0.01	0.09
1040	0.03	0.01	0.12
1040	0.03	0.04	0.14
1040	0.01	-0.0006	0.11
1030	0	0.03	0.1
1030	-0.02	0.01	0.12
1030	-0.01	0.00096	0.1
1030	0	0.01	0.12
1030	-0.03	-0.03	0.1
1020	0.00049	-0.01	0.11
1020	-0.01	0	0.1
1020	0	-0.02	0.13
1020	0.01	0.00076	0.11
1020	0.01	0.01	0.1
1010	0	-0.01	0.11
1010	0.01	0	0.11
1010	0	0	0.11
1010	-0.01	0	0.11
1010	-0.01	-0.01	0.1
1000	0.01	0.01	0.11
1000	0.00041	0	0.1
1000	0.01	0	0.11
998	0.00034	-0.01	0.11
996	-0.01	0.00014	0.11
994	0	0.00018	0.11
992	0	0	0.11
990	-0.01	-0.01	0.11
988	0.01	0.01	0.11
986	0	0	0.12
984	0	0	0.11
982	0	0.01	0.12
980	0.00016	0.01	0.12
978	0.01	0.01	0.12
976	0	0.01	0.12
974	0	0	0.11
972	8e-05	0	0.12
970	0.00074	0	0.11
968	0	0	0.12
966	0.0009	0	0.12
964	-0.01	0.0007	0.12
962	0	0	0.12
960	-0.00016	0	0.11
958	-0.01	0	0.12
956	0	0	0.12
954	0.00062	0	0.11
952	0	0	0.12
950	0	0.01	0.12
948	-0.01	0.0007	0.12
946	-0.00023	0.01	0.12
944	0	0	0.13
942	0	0	0.12
940	0	0	0.12
938	0.01	0.01	0.13
936	0	0	0.12
934	0	0	0.13
932	0	0.01	0.12
930	0	0	0.12
928	0	0	0.13
926	0	0	0.13
924	0	0	0.13
922	0	0	0.12
920	0	0	0.12
918	0	0	0.12
916	-0.00037	0.01	0.12
914	0	0.01	0.12
912	-0.00047	-0.01	0.13
910	0.01	0.01	0.12
908	0	0	0.12
906	-9e-05	0.00091	0.12
904	0	0	0.13
902	0	0.00036	0.12
900	0	0	0.12
898	0.00062	0.01	0.12
896	0.00038	0	0.13
894	0	0	0.12
892	-0.00064	0.01	0.13
890	0.0004	0	0.13
888	0	0.01	0.13
886	0	-0.00056	0.12
884	0	0.01	0.13
882	0	0	0.13
880	-0.00044	0	0.13
878	0.00019	0.01	0.13
876	0	0.01	0.13
874	-0.01	-0.00046	0.12
872	0	0.01	0.14
870	0	0.01	0.13
868	0	0.01	0.13
866	-0.00098	0.01	0.13
864	0	0.01	0.13
862	0	0	0.13
860	0.01	0.01	0.14
858	0.01	0	0.14
856	0	0.01	0.13
854	0	0	0.13
852	0	0.01	0.13
850	-0.01	0.01	0.14
848	0	0.01	0.13
846	0.01	0	0.13
844	0.01	0	0.14
842	0	0.01	0.14
840	0	0.01	0.14
838	0	0.01	0.14
836	0	0.01	0.14
834	0	0.01	0.14
832	0.01	0.01	0.15
830	0.00097	0.01	0.14
828	0	0	0.14
826	0.01	0.01	0.15
824	0.00039	0	0.14
822	0	0.01	0.14
820	0	0.01	0.15
818	-0.01	0	0.14
816	0	0.01	0.14
814	0	0	0.14
812	0.01	0.01	0.14
810	0	0	0.14
808	0	0	0.14
806	0	0.01	0.15
804	0.01	0.01	0.15
802	0	0.01	0.15
800	0	0.01	0.15
798	-0.01	0	0.15
796	0.00043	0.01	0.14
794	0.00013	0.01	0.15
792	0	0	0.15
790	0.01	0.02	0.15
788	0	0.01	0.15
786	0.01	0.01	0.15
784	0	0.01	0.16
782	-0.0007	0.01	0.15
780	-0.00054	0.01	0.15
778	0	0.01	0.15
776	0	0.01	0.15
774	0.00028	0.01	0.15
772	0	0.01	0.15
770	-0.01	0	0.15
768	0	0.01	0.16
766	0	-0.00034	0.16
764	0	0	0.15
762	0.00099	0.01	0.15
760	0	0.01	0.15
758	0	0.01	0.16
756	0	0.01	0.17
754	0.0008	0.01	0.16
752	0	0.01	0.16
750	0	0.01	0.16
748	0.00036	0	0.16
746	0.00093	0.01	0.16
744	0	0.01	0.17
742	0	0.01	0.16
740	-0.00064	0.01	0.17
738	0	0.01	0.17
736	0	0.01	0.16
734	-0.01	0.01	0.16
732	0	0.01	0.17
730	0.00024	0.01	0.17
728	-0.00027	0.01	0.17
726	0	0.01	0.17
724	0.01	0.01	0.17
722	0	0.01	0.17
720	-0.00029	0.01	0.17
718	0	0.01	0.17
716	0	0.01	0.17
714	0	0.01	0.17
712	0	0.01	0.17
710	0	0.01	0.17
708	0	0.01	0.17
706	0	0.01	0.18
704	-0.00082	0.01	0.18
702	0	0.01	0.18
700	0	0.01	0.17
698	0.00039	0.01	0.18
696	0	0.01	0.18
694	0	0.01	0.18
692	0	0.01	0.18
690	0	0.01	0.18
688	-0.00096	0.01	0.18
686	0	0.02	0.19
684	0	0.01	0.19
682	0	0.01	0.18
680	0	0.01	0.19
678	-0.00036	0.01	0.19
676	0	0.01	0.19
674	9e-05	0.01	0.19
672	0	0.01	0.19
670	0	0.01	0.19
668	0	0.01	0.19
666	0	0.01	0.19
664	-0.00027	0.01	0.19
662	0.00061	0.01	0.2
660	0	0.01	0.19
658	0	0.01	0.2
656	0.00066	0.01	0.2
654	0	0.01	0.2
652	0.00028	0.01	0.2
650	0	0.01	0.2
648	0	0.02	0.2
646	-0.00065	0.01	0.2
644	0	0.01	0.21
642	0	0.01	0.21
640	0	0.02	0.21
638	0.00015	0.01	0.21
636	-0.00024	0.01	0.21
634	-0.00021	0.01	0.21
632	-0.00095	0.02	0.21
630	-0.00045	0.01	0.21
628	-0.00072	0.01	0.21
626	0.00076	0.02	0.21
624	0	0.01	0.22
622	0	0.01	0.22
620	-0.00095	0.01	0.22
618	0	0.02	0.22
616	-0.0005	0.01	0.22
614	-0.00087	0.02	0.22
612	0.00031	0.02	0.22
610	0	0.02	0.22
608	0.00058	0.02	0.23
606	0	0.02	0.23
604	-0.00051	0.02	0.23
602	0.00027	0.02	0.23
600	0	0.01	0.23
598	-0.0008	0.02	0.23
596	0.00044	0.02	0.24
594	-0.00036	0.02	0.24
592	0	0.02	0.24
590	-1e-05	0.02	0.24
588	0	0.02	0.24
586	-0.00014	0.02	0.24
584	0.00048	0.02	0.25
582	0	0.02	0.25
580	0	0.02	0.25
578	-0.00091	0.02	0.25
576	0.00093	0.02	0.25
574	-0.00057	0.02	0.25
572	0.00048	0.02	0.26
570	-0.00017	0.02	0.26
568	-0.00047	0.02	0.26
566	7e-05	0.02	0.26
564	0	0.02	0.26
562	0	0.02	0.27
560	0.00075	0.02	0.27
558	-0.00032	0.02	0.27
556	-0.00028	0.02	0.27
554	-1e-05	0.02	0.27
552	0	0.02	0.28
550	0.00029	0.02	0.28
548	-0.00089	0.02	0.28
546	0.00012	0.02	0.28
544	-0.0004	0.02	0.29
542	-0.00038	0.02	0.29
540	0	0.02	0.29
538	0.00014	0.02	0.29
536	-0.00079	0.02	0.29
534	-0.00037	0.02	0.3
532	0.00027	0.03	0.3
530	-0.00056	0.03	0.3
528	-0.00041	0.03	0.3
526	-0.00021	0.03	0.31
524	-0.00064	0.03	0.31
522	-0.00036	0.03	0.31
520	0.0007	0.03	0.32
518	-0.00025	0.03	0.32
516	0.00052	0.03	0.32
514	-0.0001	0.03	0.33
512	-0.00022	0.03	0.33
510	0.00029	0.03	0.33
508	0	0.03	0.33
506	-7e-05	0.03	0.34
504	5e-05	0.03	0.34
502	-0.00071	0.03	0.34
500	-0.00028	0.04	0.35
498	9e-05	0.04	0.35
496	0.00078	0.04	0.35
494	-3e-05	0.04	0.36
492	-4e-05	0.04	0.36
490	-0.00028	0.04	0.36
488	-0.00019	0.04	0.37
486	-0.00015	0.04	0.37
484	-0.0005	0.04	0.38
482	-0.00038	0.04	0.38
480	-0.00036	0.04	0.38
478	-0.00031	0.05	0.39
476	-8e-05	0.05	0.39
474	-3e-05	0.05	0.4
472	-0.00043	0.05	0.4
470	-0.0003	0.05	0.4
468	-0.00029	0.05	0.41
466	-0.0003	0.05	0.41
464	-0.00037	0.05	0.42
462	-0.0004	0.06	0.42
460	-0.00041	0.06	0.42
458	-0.00067	0.06	0.43
456	-0.00078	0.06	0.43
454	-0.00028	0.06	0.44
452	-0.00063	0.06	0.44
450	-0.00039	0.06	0.45
448	-0.00031	0.06	0.45
446	-0.00025	0.07	0.46
444	-0.00036	0.07	0.46
442	-0.00019	0.07	0.47
440	-0.00017	0.07	0.47
438	-0.0003	0.07	0.48
436	-0.00037	0.07	0.48
434	-0.00024	0.08	0.49
432	-0.00047	0.08	0.5
430	-0.00022	0.08	0.5
428	-0.0003	0.08	0.51
426	-0.00034	0.08	0.51
424	-0.00013	0.09	0.52
422	-0.00027	0.09	0.53
420	-0.00013	0.09	0.53
418	-0.00027	0.09	0.54
416	-0.00031	0.09	0.55
414	-0.00029	0.1	0.55
412	-0.00025	0.1	0.56
410	-0.00033	0.1	0.57
408	-0.00048	0.1	0.57
406	-0.00024	0.11	0.58
404	-0.00019	0.11	0.59
402	-0.00025	0.11	0.6
400	-0.00042	0.12	0.61
398	-0.00023	0.12	0.62
396	-0.00022	0.12	0.63
394	-5e-05	0.13	0.64
392	-0.0003	0.13	0.64
390	-0.00011	0.14	0.65
388	-0.0001	0.14	0.66
386	-0.00017	0.15	0.67
384	-0.00021	0.15	0.69
382	-0.00022	0.16	0.7
380	-9e-05	0.17	0.71
378	-0.00033	0.17	0.72
376	-0.00028	0.18	0.73
374	-0.00032	0.19	0.75
372	0.00021	0.2	0.76
370	0.00011	0.22	0.77
368	-0.0001	0.23	0.79
366	-0.00022	0.24	0.8
364	-8e-05	0.26	0.82
362	-0.00019	0.28	0.84
360	-0.00023	0.29	0.85
358	-0.00013	0.31	0.87
356	-0.00033	0.32	0.88
354	-0.0003	0.34	0.9
352	-0.00023	0.35	0.91
350	-0.00011	0.37	0.92
348	-0.00029	0.39	0.94
346	-0.00024	0.41	0.95
344	-0.00019	0.42	0.96
342	-0.00017	0.44	0.98
340	-0.00015	0.45	0.99
338	-4e-05	0.47	1
336	-7e-05	0.49	1.01
334	-0.0002	0.5	1.02
332	-0.00013	0.51	1.03
330	-0.00027	0.53	1.04
328	-7e-05	0.54	1.04
326	-0.0003	0.56	1.05
324	-0.00033	0.57	1.06
322	0.00015	0.58	1.07
320	-2e-05	0.6	1.07
318	-0.0002	0.61	1.08
316	-0.00047	0.62	1.09
314	-0.00012	0.63	1.09
312	-0.00047	0.64	1.09
310	0	0.65	1.1
308	-0.00044	0.66	1.1
306	-0.00065	0.67	1.1
304	0	0.67	1.1
302	-0.00089	0.68	1.1
300	-0.00087	0.69	1.1
298	0	0.69	1.1
296	-0.00095	0.71	1.09
294	0	0.71	1.08
292	-0.01	0.7	1.04
290	0	0.68	1
288	-0.01	0.58	0.87
286	-0.02	0.47	0.7
284	-0.02	0.32	0.5
282	-0.04	0.2	0.44
280	-0.04	0.25	0.32
278	-0.02	0.2	0.38
276	-0.04	0.18	0.36
274	0	0.22	0.46
272	-0.05	0.14	0.28
270	-0.03	0.11	0.43
268	9e-05	0.15	0.37
266	0	0.17	0.31
264	0.07	0.22	0.32
262	-0.03	0.15	0.24
260	-0.02	0.2	0.18
258	-0.04	0.13	0.25
256	-0.01	0.19	0.33
254	-0.06	0.11	0.29
252	0	0.15	0.27
250	-0.01	0.11	0.2
248	0.01	0.09	0.13
246	0.01	0.1	0.16
244	-0.01	0.12	0.14
242	0.02	0.15	0.12
240	0.06	0.11	0.2
238	-0.04	0.08	0.21
236	0.05	0.13	0.16
234	-0.03	0.16	0.15
232	-0.02	0.07	0.1
230	0.02	0.1	0.08
228	-0.02	0.07	0.05
226	-0.01	0.14	0.19
224	0	0.08	0.12
222	-0.02	0.12	0.24
220	-0.04	0.08	0.17
218	0	0.07	0.22
216	0.04	0.18	0.26
214	0.04	0.12	0.26
212	-0.01	0.14	0.27
210	0	0.06	0.18
208	-0.02	0.06	0.2
206	0.03	0.17	0.22
204	0.03	0.11	0.18
202	0	0.16	0.22
200	-0.00095	0.06	0.17
